# Supplementary material for: Integrating information and communication technology into nursing practice for resilience: A cross-sectional quantitative study
Source: PLoS One. 2025 Jun 4;20(6):e0324865. doi: 10.1371/journal.pone.0324865 (PMC12136407; doi:10.1371/journal.pone.0324865)
Supplement: S1 Data — (XLSX) [file pone.0324865.s001.xlsx]

## Sheet: raw
I. Basic Information	ID	Date of filling	1.Age	2.Education	3.Current ward	4.Years of service	II. Please continue to fill in the following questionnaire	During the COVID-19 pandemic, what information technologies or contactless technologies did your organization use in areas such as patient care, organizational support, or staff communication? (Multiple choices allowed	Telemedicine	Physiological data transmission, such as:	Body temperature	Heart/lung sounds	Blood pressure	Heart rhythm	Others	Video or image monitoring of patients	Voice recognition systems	Use of robots	AI technology to predict COVID-19-related issues	Instant messaging	TOCC	Electronic fencing	Others:	None of the above	2.Are the above systems independent or integrated with other systems?	3.Were the above technologies already in use before COVID-19, or are they new to your organization?	4.Who are the users operating the above technologies? (Check all that apply)	Nurses	Doctors	Administrative staff	Patients	Caregivers	Not sure	5.Do you know who designed or provided the above technologies? (Multiple choices allowed)	Vendor-assisted (supplier) development	Developed internally by the hospital or institution	Direct use of professional software (Teams, Zoom, Webex, etc.)	Modified from other professional software	Don’t know	Others:	6.What are the features of these technologies? (Check all that apply)	Allow patients to input data into their own records	Enable sharing of clinical information between institutions	Support remote monitoring of patients	Support real-time consultation/communication with colleagues	Support real-time consultation/communication with patients	Medication management/prescription provision	Decision support	Others
	57	112/10/9	42	3	5	20			0	1	1	0	1	1	0	1	0	0	1	1	0	0	0	0	2	2		1	1	0	0	0	0		1	0	0	0	0	0		0	1	0	1	1	1	1	0
	1	112/11/4	28	3	5	4			0	1	1	0	1	1	0	1	0	0	1	1	0	0	0	0	1	2		1	0	0	1	1	0		1	0	0	0	0	0		1	1	0	0	0	0	0	0
	4	112/10/6	35	3	5	15			0	1	1	0	1	1	0	1	0	0	1	1	0	0	0	0	2	2		1	0	0	0	0	0		1	0	0	0	0	0		1	0	1	1	1	0	0	0
	16	112/10/6	30	3	5	8			0	1	1	0	1	1	0	1	0	0	1	1	0	0	0	0	1	2		1	0	0	0	0	0		1	0	0	0	0	0		1	1	1	0	0	0	0	0
	18	112/11/1	24	2	5	3.5			0	1	1	0	1	1	0	1	0	0	1	1	0	0	0	0	3	3		1	0	0	0	0	0		1	0	0	0	0	0		0	1	0	0	0	0	0	0
	39	112/10/9	30	3	5	8			0	1	1	0	1	1	0	1	0	0	1	1	0	0	0	0	1	2		1	1	0	0	0	0		1	0	0	0	0	0		0	1	1	0	1	0	0	0
	40	112/10/9	31	3	5	13			0	1	1	0	1	1	0	1	0	0	1	1	0	0	0	0	1	2		1	1	0	1	1	0		1	0	0	0	0	0		1	0	1	1	1	0	0	0
	41	112/10/11	48	3	5	28			0	1	1	0	1	1	0	1	0	0	1	1	0	0	0	0	3	2		1	1	1	1	1	0		1	0	0	0	0	0		1	0	1	0	1	0	0	0
	2	112/10/26	27	2	4	2			0	1	1	0	1	1	0	1	0	0	0	1	0	1	0	0	1	2		1	1	0	0	0	0		1	0	0	0	0	0		0	0	1	0	1	0	0	0
	5	112/10/6	30	3	4	4			0	1	1	0	1	1	0	1	0	0	0	1	0	1	0	0	2	2		1	1	0	1	0	0		1	0	0	0	0	0		0	1	1	0	1	0	0	0
	6	112/10/6	29	3	4	4			0	1	1	0	1	1	0	1	0	0	0	1	0	1	0	0	2	2		1	1	0	1	1	0		1	0	0	0	0	0		0	1	0	1	1	0	0	0
	7	112/10/5	40	3	4	17			0	1	1	0	1	1	0	1	0	0	0	1	0	1	0	0	1	2		1	0	0	0	0	0		1	0	0	0	0	0		0	1	0	1	1	0	0	0
	8	112/10/26	26	2	4	2			0	1	1	0	1	1	0	1	0	0	0	1	0	1	0	0	3	3		1	0	0	0	0	0		1	0	0	0	0	0		0	0	1	0	0	0	0	0
	9	112/10/19	30	3	4	4			0	1	1	0	1	1	0	1	0	0	0	1	0	1	0	0	2	2		1	1	0	1	0	0		1	0	0	0	0	0		0	1	0	1	0	0	0	0
	10	112/10/25	33	3	4	8			0	1	1	0	1	1	0	1	0	0	0	1	0	1	0	0	3	2		1	1	0	0	0	0		1	0	0	0	0	0		0	0	1	1	1	0	1	0
	11	112/10/17	26	3	4	4			0	1	1	0	1	1	0	1	0	0	0	1	0	1	0	0	2	2		1	1	0	1	1	0		1	0	0	0	0	0		1	1	0	0	0	0	0	0
	12	112/10/11	27	3	4	4.5			0	1	1	0	1	1	0	1	0	0	0	1	0	1	0	0	3	3		1	0	0	0	0	0		1	0	0	0	0	0		0	0	1	0	0	0	0	0
	13	112/10/9	27	3	4	5			0	1	1	0	1	1	0	1	0	0	0	1	0	1	0	0	3	3		1	0	0	0	0	0		1	0	0	0	0	0		0	1	1	0	1	0	0	0
	14	112/10/9	25	3	4	3			0	1	1	0	1	1	0	1	0	0	0	1	0	1	0	0	1	2		1	1	0	0	0	0		1	0	0	0	0	0		0	1	1	0	1	0	0	0
	15	112/10/6	26	3	4	4			0	1	1	0	1	1	0	1	0	0	0	1	0	1	0	0	2	1		1	0	0	0	0	0		1	0	0	0	0	0		0	0	1	0	0	0	0	0
	17	112/10/24	32	3	4	8			0	1	1	0	1	1	0	1	0	0	0	1	0	1	0	0	1	2		1	0	0	1	1	0		1	0	0	0	0	0		1	1	0	1	1	0	0	0
	48	112/10/11	26	3	4	3			0	1	1	0	1	1	0	1	0	0	0	1	0	1	0	0	1	2		1	0	0	0	0	0		1	0	0	0	0	0		0	0	0	1	1	0	0	0
	49	112/10/12	26	3	4	4			0	1	1	0	1	1	0	1	0	0	0	1	0	1	0	0	1	2		1	1	0	0	0	0		1	0	0	0	0	0		0	0	1	1	1	0	0	0
	50	112/10/11	22	2	4	2			0	1	1	0	1	1	0	1	0	0	0	1	0	1	0	0	2	2		1	1	1	1	1	0		1	0	0	0	0	0		0	1	1	1	1	0	1	0
	51	112/10/10	25	3	4	3			0	1	1	0	1	1	0	1	0	0	0	1	0	1	0	0	2	2		1	1	0	1	1	0		1	0	0	0	0	0		0	0	1	1	1	0	0	0
	52	112/10/10	29	3	4	7			0	1	1	0	1	1	0	1	0	0	0	1	0	1	0	0	3	1		1	1	1	1	1	0		1	0	0	0	0	0		0	1	1	1	1	0	0	0
	53	112/10/10	27	3	4	4			0	1	1	0	1	1	0	1	0	0	0	1	0	1	0	0	1	2		1	0	0	0	0	0		1	0	0	0	0	0		0	0	1	1	1	0	0	0
	54	112/10/10	27	3	4	5.5			0	1	1	0	1	1	0	1	0	0	0	1	0	1	0	0	3	1		1	1	0	1	1	0		1	0	0	0	0	0		0	0	1	1	1	0	0	0
	55	112/10/9	24	3	4	2			0	1	1	0	1	1	0	1	0	0	0	1	0	1	0	0	1	3		1	1	0	1	1	0		1	0	0	0	0	0		0	1	0	0	0	0	0	0
	56	112/10/9	35	3	4	11			0	1	1	0	1	1	0	1	0	0	0	1	0	1	0	0	1	1		1	1	0	1	1	0		1	0	0	0	0	0		0	0	1	1	1	0	0	0
	59	112/10/11	31	4	4	13			0	1	1	0	1	1	0	1	0	0	0	1	0	1	0	0	1	1		1	1	0	1	0	0		1	0	0	0	0	0		1	0	1	1	1	0	0	0
	60	112/10/11	24	3	4	2			0	1	1	0	1	1	0	1	0	0	0	1	0	1	0	0	1	1		1	1	0	0	0	0		1	0	0	0	0	0		0	1	1	0	1	0	0	0
	71	112/10/11	45	3	3	23			0	1	1	0	1	1	0	0	0	0	0	0	1	0	0	0	2	1		1	1	0	1	1	0		1	0	0	0	0	0		0	0	1	0	1	0	0	0
	72	112/10/11	45	3	3	20			0	1	1	0	1	1	0	0	0	0	0	0	1	0	0	0	2	1		1	1	0	0	0	0		1	0	0	0	0	0		0	1	1	0	1	0	0	0
	73	112/10/11	35	3	3	16			0	1	1	0	1	1	0	0	0	0	0	0	1	0	0	0	1	1		1	1	0	0	0	0		1	0	0	0	0	0		0	1	0	0	1	0	0	0
	74	112/10/11	32	3	3	9			0	1	1	0	1	1	0	0	0	0	0	0	1	0	0	0	1	1		1	0	0	0	0	0		1	0	0	0	0	0		0	0	1	0	0	0	0	0
	75	112/10/12	45	3	3	22			0	1	1	0	1	1	0	0	0	0	0	0	1	0	0	0	3	2		1	1	1	1	0	0		1	0	0	0	0	0		0	1	0	0	0	0	0	0
	76	112/10/12	45	3	3	26			0	1	1	0	1	1	0	0	0	0	0	0	1	0	0	0	2	1		1	1	0	0	0	0		1	0	0	0	0	0		0	0	0	1	1	1	0	0
	77	112/10/12	31	3	3	6			0	1	1	0	1	1	0	0	0	0	0	0	1	0	0	0	2	3		1	1	0	1	0	0		1	0	0	0	0	0		0	1	1	0	0	0	0	0
	78	112/10/11	24	3	3	2.5			0	1	1	0	1	1	0	0	0	0	0	0	1	0	0	0	2	2		1	0	0	0	1	0		1	0	0	0	0	0		0	0	1	0	0	0	0	0
	79	112/10/11	33	3	3	10			0	1	1	0	1	1	0	0	0	0	0	0	1	0	0	0	3	1		1	1	0	1	1	0		1	0	0	0	0	0		1	1	1	1	1	0	0	0
	80	112/10/13	25	3	3	3			0	1	1	0	1	1	0	0	0	0	0	0	1	0	0	0	3	3		1	1	0	1	1	0		1	0	0	0	0	0		0	0	0	0	1	0	0	0
	81	112/10/13	26	3	3	3			0	1	1	0	1	1	0	0	0	0	0	0	1	0	0	0	1	1		1	1	0	1	1	0		1	0	0	0	0	0		1	0	0	1	1	0	0	0
	82	112/10/13	29	3	3	7			0	1	1	0	1	1	0	0	0	0	0	0	1	0	0	0	1	1		1	1	0	1	1	0		1	0	0	0	0	0		1	0	0	0	1	0	0	0
	83	112/10/15	22	3	3	2			0	1	1	0	1	1	0	0	0	0	0	0	1	0	0	0	1	2		1	0	0	1	0	0		1	0	0	0	0	0		0	0	0	0	1	0	0	0
	84	112/10/15	30	3	3	8			0	1	1	0	1	1	0	0	0	0	0	0	1	0	0	0	1	2		1	1	0	0	0	0		1	0	0	0	0	0		0	0	1	0	1	1	0	0
	58	112/10/10	31	3	3	9			0	1	1	0	1	1	0	0	0	0	0	0	1	0	0	0	2	2		1	1	0	0	0	0		1	0	0	0	0	0		1	0	1	0	1	1	0	0
	42	112/10/5	33	3	5	10			0	1	1	0	1	1	0	1	0	0	1	1	0	0	0	0	3	1		1	0	0	0	0	0		1	0	0	0	0	0		0	0	0	1	0	0	0	0
	44	112/10/5	31	3	5	5			0	1	1	0	1	1	0	1	0	0	1	1	0	0	0	0	2	1		1	1	0	1	0	0		1	0	0	0	0	0		0	0	1	1	1	0	0	0
	46	112/10/6	29	3	5	7			0	1	1	0	1	1	0	1	0	0	1	1	0	0	0	0	1	1		1	0	0	0	0	0		1	0	0	0	0	0		0	0	0	1	0	0	0	0
	61	112/10/30	31	3	3	9			0	1	1	0	1	1	0	0	0	0	0	0	1	0	0	0	2	1		1	1	0	1	1	0		1	0	0	0	0	0		0	0	1	1	1	0	0	0
	62	112/10/30	35	3	3	13			0	1	1	0	1	1	0	0	0	0	0	0	1	0	0	0	3	3		1	0	0	0	0	0		1	0	0	0	0	0		0	0	1	1	1	0	0	0
	66	112/10/16	31	3	3	1.5			0	1	1	0	1	1	0	0	0	0	0	0	1	0	0	0	3	1		1	1	1	1	1	0		1	0	0	0	0	0		1	1	1	1	1	1	1	0
	67	112/10/16	27	3	3	5			0	1	1	0	1	1	0	0	0	0	0	0	1	0	0	0	3	1		1	1	0	1	0	0		1	0	0	0	0	0		0	0	1	1	0	0	0	0
	68	112/10/20	29	3	3	4			0	1	1	0	1	1	0	0	0	0	0	0	1	0	0	0	1	2		1	1	0	1	1	0		1	0	0	0	0	0		0	0	1	1	1	0	0	0
	70	112/10/20	31	3	3	9			0	1	1	0	1	1	0	0	0	0	0	0	1	0	0	0	1	3		1	1	0	1	1	0		1	0	0	0	0	0		0	0	1	0	1	0	0	0
	3	112/10/19	28	3	3	3.5			0	1	1	0	1	1	0	0	0	0	0	0	1	0	0	0	2	2		1	0	0	0	0	0		1	0	0	0	0	0		0	1	0	0	0	0	0	0
	19	112/10/31	32	3	3	9			0	1	1	0	1	1	0	0	0	0	0	0	1	0	0	0	3	2		1	1	0	0	0	0		1	0	0	0	0	0		0	0	0	1	0	0	0	0
	20	112/10/31	31	3	3	9			0	1	1	0	1	1	0	0	0	0	0	0	1	0	0	0	1	2		1	1	0	1	1	0		1	0	0	0	0	0		0	0	0	0	1	0	0	0
	21	112/10/31	27	3	3	7			0	1	1	0	1	1	0	0	0	0	0	0	1	0	0	0	1	2		1	1	0	0	0	0		1	0	0	0	0	0		0	0	1	1	1	0	0	0
	22	112/10/31	29	3	3	6			0	1	1	0	1	1	0	0	0	0	0	0	1	0	0	0	2	1		1	1	0	1	1	0		1	0	0	0	0	0		0	0	1	0	1	0	0	0
	23	112/10/20	28	3	3	7			0	1	1	0	1	1	0	0	0	0	0	0	1	0	0	0	2	1		1	0	0	0	0	0		1	0	0	0	0	0		1	1	1	1	1	0	0	0
	24	112/10/20	41	3	3	17			0	1	1	0	1	1	0	0	0	0	0	0	1	0	0	0	3	2		1	1	0	0	0	1		1	0	0	0	0	0		0	0	1	0	0	0	1	0
	25	112/10/30	26	3	3	4			0	1	1	0	1	1	0	0	0	0	0	0	1	0	0	0	1	1		1	1	0	0	0	1		1	0	0	0	0	0		1	0	0	1	1	1	1	0
	26	112/10/20	25	3	3	4			0	1	1	0	1	1	0	0	0	0	0	0	1	0	0	0	1	2		1	0	0	0	0	0		1	0	0	0	0	0		0	0	1	0	0	0	0	0
	27	112/10/31	27	3	3	0.5			0	1	1	0	1	1	0	0	0	0	0	0	1	0	0	0	3	3		0	0	0	0	0	1		1	0	0	0	0	0		0	0	0	0	1	1	0	0
	28	112/10/19	26	3	3	4			0	1	1	0	1	1	0	0	0	0	0	0	1	0	0	0	1	2		1	1	0	1	1	0		1	0	0	0	0	0		0	0	1	0	1	0	0	0
	29	112/10/16	31	4	3	8			0	1	1	0	1	1	0	0	0	0	0	0	1	0	0	0	3	3		1	1	0	1	1	0		1	0	0	0	0	0		0	0	1	1	1	1	0	0
	30	112/10/19	35	3	3	13			0	1	1	0	1	1	0	0	0	0	0	0	1	0	0	0	2	3		1	1	0	1	0	0		1	0	0	0	0	0		0	0	1	0	1	0	0	0
	31	112/10/26	29	3	3	0.5			0	1	1	0	1	1	0	0	0	0	0	0	1	0	0	0	2	1		0	1	0	0	0	0		1	0	0	0	0	0		0	1	1	1	1	1	0	0
	32	112/10/19	25	3	3	3			0	1	1	0	1	1	0	0	0	0	0	0	1	0	0	0	3	3		1	1	0	0	0	0		1	0	0	0	0	0		0	0	1	1	1	0	0	0
	33	112/10/31	25	3	3	3			0	1	1	0	1	1	0	0	0	0	0	0	1	0	0	0	3	3		1	1	0	0	0	0		1	0	0	0	0	0		1	1	1	1	1	0	0	0
	34	112/10/31	31	3	3	4			0	1	1	0	1	1	0	0	0	0	0	0	1	0	0	0	3	1		1	1	0	0	0	0		1	0	0	0	0	0		0	1	1	0	0	1	1	0
	35	112/10/30	31	3	3	5			0	1	1	0	1	1	0	0	0	0	0	0	1	0	0	0	2	2		1	1	1	0	0	0		1	0	0	0	0	0		0	0	1	0	1	1	0	0
	36	112/10/31	26	3	3	3			0	1	1	0	1	1	0	0	0	0	0	0	1	0	0	0	3	3		1	1	0	0	0	0		1	0	0	0	0	0		0	1	0	0	0	0	0	0
	38	112/10/31	30	3	3	5			0	1	1	0	1	1	0	0	0	0	0	0	1	0	0	0	2	2		1	1	0	1	1	0		1	0	0	0	0	0		0	1	1	1	1	1	0	0
	106	112/10/22	30	3	3	8			0	1	1	0	1	1	0	0	0	0	0	0	1	0	0	0	2	2		1	0	0	0	0	0		1	0	0	0	0	0		0	0	0	0	0	1	0	0
	107	112/10/19	27	3	3	2			0	1	1	0	1	1	0	0	0	0	0	0	1	0	0	0	3	1		1	0	0	0	0	0		1	0	0	0	0	0		0	0	1	0	1	0	0	0
	108	112/10/14	25	2	3	4			0	1	1	0	1	1	0	0	0	0	0	0	1	0	0	0	3	3		1	1	1	1	1	0		1	0	0	0	0	0		0	0	0	1	0	0	0	0
	109	112/10/16	30	3	3	5			0	1	1	0	1	1	0	0	0	0	0	0	1	0	0	0	2	2		1	0	0	0	0	0		1	0	0	0	0	0		0	0	1	0	0	0	0	0
	110	112/10/12	24	3	3	4			0	1	1	0	1	1	0	0	0	0	0	0	1	0	0	0	1	1		1	0	0	1	1	0		1	0	0	0	0	0		1	0	1	1	1	0	0	0
	111	112/10/12	25	3	3	4			0	1	1	0	1	1	0	0	0	0	0	0	1	0	0	0	3	2		1	0	0	1	1	0		1	0	0	0	0	0		0	0	0	1	0	0	0	0
	112	112/10/13	24	3	3	1			0	1	1	0	1	1	0	0	0	0	0	0	1	0	0	0	1	1		1	1	0	0	0	0		1	0	0	0	0	0		0	0	0	1	1	1	0	0
	113	112/10/12	35	3	3	13			0	1	1	0	1	1	0	0	0	0	0	0	1	0	0	0	1	3		1	0	0	1	0	0		1	0	0	0	0	0		0	0	0	0	1	0	0	0
	114	112/10/12	34	3	3	14			0	1	1	0	1	1	0	0	0	0	0	0	1	0	0	0	2	2		1	0	0	0	0	0		1	0	0	0	0	0		1	0	1	0	1	0	0	0
	115	112/10/12	35	3	3	13			0	1	1	0	1	1	0	0	0	0	0	0	1	0	0	0	1	3		1	0	0	0	0	0		1	0	0	0	0	0		0	0	0	0	1	0	0	0
	69	112/10/20	37	3	3	15			0	1	1	0	1	1	0	0	0	0	0	0	1	0	0	0	3	3		0	0	0	0	1	0		1	0	0	0	0	0		0	1	1	0	0	0	0	0
	128	112/10/6	31	3	6	8			1	1	1	0	1	1	0	1	0	0	0	1	1	1	0	0	3	2		1	0	0	1	1	0		1	0	0	0	0	0		0	0	1	0	1	0	0	0
	129	112/10/6	38	3	6	10			1	1	1	0	1	1	0	1	0	0	0	1	1	1	0	0	3	1		0	1	0	0	0	0		1	0	0	0	0	0		0	1	0	0	1	1	0	0
	130	112/10/6	27	3	6	1			1	1	1	0	1	1	0	1	0	0	0	1	1	1	0	0	2	3		1	1	1	0	0	0		1	0	0	0	0	0		0	1	1	0	0	0	0	0
	131	112/10/5	27	3	6	5			1	1	1	0	1	1	0	1	0	0	0	1	1	1	0	0	1	3		1	1	1	1	1	0		1	0	0	0	0	0		0	1	1	0	0	1	1	0
	132	112/10/5	36	3	6	14			1	1	1	0	1	1	0	1	0	0	0	1	1	1	0	0	3	1		1	1	1	1	1	0		1	0	0	0	0	0		0	1	1	1	1	0	0	0
	133	112/10/5	32	3	6	10			1	1	1	0	1	1	0	1	0	0	0	1	1	1	0	0	1	1		1	0	0	0	0	0		1	0	0	0	0	0		0	0	1	1	1	0	0	0
	134	112/10/4	26	3	6	4			1	1	1	0	1	1	0	1	0	0	0	1	1	1	0	0	2	3		1	1	0	0	0	0		1	0	0	0	0	0		0	1	1	0	0	0	0	0
	135	112/10/4	24	2	6	5			1	1	1	0	1	1	0	1	0	0	0	1	1	1	0	0	3	3		1	1	1	1	0	0		1	0	0	0	0	0		0	0	0	1	1	0	0	0
	136	112/10/4	30	3	6	8			1	1	1	0	1	1	0	1	0	0	0	1	1	1	0	0	3	3		1	1	0	0	0	0		1	0	0	0	0	0		0	0	1	1	1	1	0	0
	137	112/10/4	31	3	6	3			1	1	1	0	1	1	0	1	0	0	0	1	1	1	0	0	3	3		1	0	0	0	0	0		1	0	0	0	0	0		0	0	1	0	0	0	0	0
	138	112/10/3	26	3	6	1			1	1	1	0	1	1	0	1	0	0	0	1	1	1	0	0	3	3		1	1	0	0	0	0		1	0	0	0	0	0		0	1	1	0	0	0	0	0
	139	112/10/3	36	3	6	13			1	1	1	0	1	1	0	1	0	0	0	1	1	1	0	0	3	3		1	1	0	1	1	0		1	0	0	0	0	0		0	1	1	0	1	0	1	0
	140	112/10/3	25	3	6	2			1	1	1	0	1	1	0	1	0	0	0	1	1	1	0	0	3	3		1	1	1	1	1	0		1	0	0	0	0	0		1	1	1	1	1	1	0	0
	141	112/10/3	25	3	6	2			1	1	1	0	1	1	0	1	0	0	0	1	1	1	0	0	2	3		1	1	0	0	1	0		1	0	0	0	0	0		0	0	1	0	1	0	0	0
	142	112/10/3	25	3	6	3			1	1	1	0	1	1	0	1	0	0	0	1	1	1	0	0	2	2		1	1	1	1	1	0		1	0	0	0	0	0		1	0	0	0	0	0	0	0
	143	112/10/3	29	3	6	3.5			1	1	1	0	1	1	0	1	0	0	0	1	1	1	0	0	3	1		1	1	0	1	1	0		1	0	0	0	0	0		1	1	1	0	0	0	0	0
	144	112/10/3	31	3	6	2			1	1	1	0	1	1	0	1	0	0	0	1	1	1	0	0	3	1		1	1	0	0	0	0		1	0	0	0	0	0		0	1	0	1	0	0	0	0
	145	112/10/3	41	3	6	15			1	1	1	0	1	1	0	1	0	0	0	1	1	1	0	0	3	3		1	1	0	1	1	0		1	0	0	0	0	0		0	0	1	0	0	0	0	0
	146	112/10/3	45	3	6	20			1	1	1	0	1	1	0	1	0	0	0	1	1	1	0	0	3	3		1	1	0	1	1	0		1	0	0	0	0	0		0	0	1	1	0	0	0	0
	147	112/10/3	26	3	6	3			1	1	1	0	1	1	0	1	0	0	0	1	1	1	0	0	3	3		1	1	0	1	1	0		1	0	0	0	0	0		0	0	1	0	0	1	0	0
	148	112/10/3	22	2	6	2			1	1	1	0	1	1	0	1	0	0	0	1	1	1	0	0	3	3		1	0	0	0	0	0		1	0	0	0	0	0		0	1	0	0	0	0	0	0
	149	112/10/3	35	3	6	8			1	1	1	0	1	1	0	1	0	0	0	1	1	1	0	0	3	2		1	1	0	1	1	0		1	0	0	0	0	0		0	0	1	0	1	0	0	0
	150	112/10/3	27	3	6	7			1	1	1	0	1	1	0	1	0	0	0	1	1	1	0	0	3	2		1	1	0	1	1	0		1	0	0	0	0	0		0	0	1	0	1	0	0	0
	151	112/10/5	34	3	6	10			1	1	1	0	1	1	0	1	0	0	0	1	1	1	0	0	3	2		1	1	0	0	0	0		1	0	0	0	0	0		0	0	1	0	0	1	0	0
	152	112/10/6	38	3	6	10			1	1	1	0	1	1	0	1	0	0	0	1	1	1	0	0	3	2		1	1	0	0	0	0		1	0	0	0	0	0		0	1	0	0	0	0	0	0
	153	112/10/11	35	3	6	12			1	1	1	0	1	1	0	1	0	0	0	1	1	1	0	0	3	2		1	1	0	1	0	0		1	0	0	0	0	0		0	1	1	0	0	0	0	0
	154	112/10/5	31	3	6	7			1	1	1	0	1	1	0	1	0	0	0	1	1	1	0	0	3	3		1	0	1	1	1	0		1	0	0	0	0	0		0	0	1	1	1	0	0	0
	155	112/10/6	31	3	6	9			1	1	1	0	1	1	0	1	0	0	0	1	1	1	0	0	3	3		1	1	0	0	0	0		1	0	0	0	0	0		0	0	0	0	1	0	0	0
	156	112/10/13	27	3	6	4			1	1	1	0	1	1	0	1	0	0	0	1	1	1	0	0	2	3		1	1	0	1	1	0		1	0	0	0	0	0		1	0	1	0	1	1	0	0
	157	112/10/5	27	3	6	5			1	1	1	0	1	1	0	1	0	0	0	1	1	1	0	0	3	3		1	1	1	0	0	0		1	0	0	0	0	0		0	0	1	0	1	0	0	0
	158	112/10/11	26	3	6	4			1	1	1	0	1	1	0	1	0	0	0	1	1	1	0	0	3	3		1	1	1	1	1	0		1	0	0	0	0	0		0	1	1	0	1	1	0	0
	230	112/10/11	45	3	6	26			1	1	1	0	1	1	0	1	0	0	0	1	1	1	0	0	2	2		1	1	0	1	0	0		1	0	0	0	0	0		0	1	0	0	1	0	0	0
	207	112/10/11	24	3	2	2			0	0	0	0	0	0	0	0	0	0	0	0	1	0	0	0	2	3		0	0	0	0	0	1		1	0	0	0	0	0		0	0	0	0	1	0	0	0
	47	112/10/6	28	2	5	7			0	1	1	0	1	1	0	1	0	0	1	1	0	0	0	0	3	1		1	0	0	0	0	0		1	0	0	0	0	0		0	0	1	1	0	0	0	0
	85	112/10/11	22	2	2	2			0	0	0	0	0	0	0	0	0	0	0	0	1	0	0	0	3	3		1	1	0	0	0	0		1	0	0	0	0	0		1	0	0	0	0	0	0	0
	87	112/10/11	31	3	2	7			0	0	0	0	0	0	0	0	0	0	0	0	1	0	0	0	3	1		0	1	0	0	0	0		1	0	0	0	0	0		0	0	1	0	0	0	0	0
	88	112/10/11	46	3	2	22			0	0	0	0	0	0	0	0	0	0	0	0	1	0	0	0	2	1		1	1	0	1	1	0		1	0	0	0	0	0		0	0	1	1	1	1	0	0
	89	112/10/11	45	3	2	23			0	0	0	0	0	0	0	0	0	0	0	0	1	0	0	0	2	3		0	1	0	0	0	0		1	0	0	0	0	0		1	0	0	0	1	0	0	0
	92	112/10/13	45	3	2	21			0	0	0	0	0	0	0	0	0	0	0	0	1	0	0	0	2	1		1	1	0	1	1	0		1	0	0	0	0	0		1	1	1	1	1	1	1	1
	93	112/10/13	31	3	2	8			0	0	0	0	0	0	0	0	0	0	0	0	1	0	0	0	3	3		1	1	1	1	1	0		1	0	0	0	0	0		1	0	0	0	0	0	0	0
	94	112/10/13	31	3	2	5			0	0	0	0	0	0	0	0	0	0	0	0	1	0	0	0	2	2		1	1	1	0	0	0		1	0	0	0	0	0		1	1	0	0	1	0	0	0
	97	112/10/13	21	3	2	1			0	0	0	0	0	0	0	0	0	0	0	0	1	0	0	0	3	2		0	1	0	1	1	0		1	0	0	0	0	0		0	0	1	0	1	0	1	0
	98	112/10/14	31	3	2	4			0	0	0	0	0	0	0	0	0	0	0	0	1	0	0	0	2	1		1	1	0	0	0	0		1	0	0	0	0	0		0	0	1	0	1	1	0	0
	99	112/10/11	31	3	2	9			0	0	0	0	0	0	0	0	0	0	0	0	1	0	0	0	3	2		1	1	1	0	0	0		1	0	0	0	0	0		0	1	0	0	1	0	0	0
	100	112/10/16	32	3	2	6			0	0	0	0	0	0	0	0	0	0	0	0	1	0	0	0	2	1		1	1	1	1	1	0		1	0	0	0	0	0		1	1	1	1	1	0	0	0
	101	112/10/16	31	3	2	6			0	0	0	0	0	0	0	0	0	0	0	0	1	0	0	0	3	3		1	1	0	0	0	0		1	0	0	0	0	0		0	0	0	0	1	0	0	0
	102	112/10/11	31	3	2	2			0	0	0	0	0	0	0	0	0	0	0	0	1	0	0	0	3	1		1	1	0	0	0	0		1	0	0	0	0	0		0	1	1	1	1	1	1	0
	103	112/10/11	32	3	2	10			0	0	0	0	0	0	0	0	0	0	0	0	1	0	0	0	3	1		1	1	1	0	0	0		1	0	0	0	0	0		0	1	0	0	0	0	0	0
	104	112/10/11	22	3	2	0.5			0	0	0	0	0	0	0	0	0	0	0	0	1	0	0	0	3	3		0	0	0	0	0	1		1	0	0	0	0	0		0	0	0	0	0	0	0	1
	116	112/10/13	22	3	2	0.2			0	0	0	0	0	0	0	0	0	0	0	0	1	0	0	0	3	3		1	1	0	0	0	0		1	0	0	0	0	0		1	1	0	0	0	0	0	0
	117	112/10/11	22	3	2	1			0	0	0	0	0	0	0	0	0	0	0	0	1	0	0	0	2	3		1	0	0	0	0	0		1	0	0	0	0	0		0	1	1	0	0	0	0	0
	118	112/10/11	28	3	2	1			0	0	0	0	0	0	0	0	0	0	0	0	1	0	0	0	3	3		1	0	0	0	0	0		1	0	0	0	0	0		0	1	0	0	0	0	0	0
	119	112/10/11	20	2	2	1			0	0	0	0	0	0	0	0	0	0	0	0	1	0	0	0	3	3		1	0	0	1	1	0		1	0	0	0	0	0		0	1	0	0	0	0	0	0
	120	112/10/11	50	2	2	28			0	0	0	0	0	0	0	0	0	0	0	0	1	0	0	0	1	2		1	1	0	0	0	0		1	0	0	0	0	0		0	1	1	1	1	0	0	0
	121	112/10/11	45	3	2	26			0	0	0	0	0	0	0	0	0	0	0	0	1	0	0	0	3	3		1	1	0	0	0	0		1	0	0	0	0	0		0	1	1	1	1	1	1	0
	122	112/10/11	31	2	2	11			0	0	0	0	0	0	0	0	0	0	0	0	1	0	0	0	3	1		1	1	1	1	1	0		1	0	0	0	0	0		0	0	1	1	1	1	1	0
	123	112/10/11	28	3	2	4			0	0	0	0	0	0	0	0	0	0	0	0	1	0	0	0	2	3		1	1	0	1	0	0		1	0	0	0	0	0		0	1	1	1	1	1	0	0
	124	112/10/12	44	3	2	21			0	0	0	0	0	0	0	0	0	0	0	0	1	0	0	0	1	2		1	1	1	1	1	0		1	0	0	0	0	0		0	0	0	0	1	1	0	0
	125	112/10/12	32	3	2	1			0	0	0	0	0	0	0	0	0	0	0	0	1	0	0	0	3	3		1	0	0	0	0	0		1	0	0	0	0	0		0	0	1	0	0	0	0	0
	126	112/10/11	31	3	2	3			0	0	0	0	0	0	0	0	0	0	0	0	1	0	0	0	1	1		1	1	0	0	0	0		1	0	0	0	0	0		0	1	0	0	0	0	0	0
	171	112/10/17	52	3	2	25			0	0	0	0	0	0	0	0	0	0	0	0	1	0	0	0	2	1		0	1	0	0	0	0		1	0	0	0	0	0		1	0	0	0	0	0	0	0
	173	112/10/11	31	3	2	3			0	0	0	0	0	0	0	0	0	0	0	0	1	0	0	0	3	3		1	1	0	0	0	0		1	0	0	0	0	0		0	1	0	0	1	0	0	0
	174	112/10/11	31	3	2	11			0	0	0	0	0	0	0	0	0	0	0	0	1	0	0	0	2	3		1	1	0	1	0	0		1	0	0	0	0	0		1	1	1	0	0	0	0	0
	178	112/10/11	31	3	2	2			0	0	0	0	0	0	0	0	0	0	0	0	1	0	0	0	2	1		1	1	0	0	0	0		1	0	0	0	0	0		0	0	0	0	1	1	0	0
	181	112/10/11	31	3	2	1			0	0	0	0	0	0	0	0	0	0	0	0	1	0	0	0	1	1		0	1	0	1	1	0		1	0	0	0	0	0		0	0	0	0	1	0	0	0
	183	112/10/11	40	3	2	17			0	0	0	0	0	0	0	0	0	0	0	0	1	0	0	0	2	1		1	1	0	0	0	0		1	0	0	0	0	0		0	0	1	0	1	1	0	0
	189	112/10/11	31	3	2	7			0	0	0	0	0	0	0	0	0	0	0	0	1	0	0	0	3	3		0	1	0	0	0	0		1	0	0	0	0	0		0	0	0	0	1	1	0	0
	190	112/10/11	31	3	2	5			0	0	0	0	0	0	0	0	0	0	0	0	1	0	0	0	2	2		0	1	0	0	0	0		1	0	0	0	0	0		0	0	1	1	0	1	0	0
	195	112/10/11	35	3	2	5			0	0	0	0	0	0	0	0	0	0	0	0	1	0	0	0	3	3		1	1	1	0	0	0		1	0	0	0	0	0		1	1	0	0	1	0	0	0
	196	112/10/11	37	3	2	12			0	0	0	0	0	0	0	0	0	0	0	0	1	0	0	0	3	3		1	1	1	0	0	0		1	0	0	0	0	0		1	1	0	0	1	0	0	0
	197	112/10/12	37	3	2	4			0	0	0	0	0	0	0	0	0	0	0	0	1	0	0	0	3	1		1	1	1	1	1	0		1	0	0	0	0	0		1	1	1	1	1	1	0	0
	198	112/10/12	25	3	2	3			0	0	0	0	0	0	0	0	0	0	0	0	1	0	0	0	2	2		0	1	1	1	1	0		1	0	0	0	0	0		0	0	0	1	0	0	0	0
	199	112/10/11	39	3	2	15			0	0	0	0	0	0	0	0	0	0	0	0	1	0	0	0	3	3		1	1	1	0	0	0		1	0	0	0	0	0		0	1	0	0	0	1	0	0
	204	112/10/11	24	3	2	4			0	0	0	0	0	0	0	0	0	0	0	0	1	0	0	0	2	1		1	1	0	1	1	0		1	0	0	0	0	0		0	0	1	0	1	1	0	0
	210	112/10/11	26	3	2	1			0	0	0	0	0	0	0	0	0	0	0	0	1	0	0	0	3	3		1	1	0	1	1	0		1	0	0	0	0	0		0	1	0	0	0	0	0	0
	212	112/10/11	32	3	2	10			0	0	0	0	0	0	0	0	0	0	0	0	1	0	0	0	3	1		1	0	0	0	0	0		1	0	0	0	0	0		1	1	0	0	0	1	0	0
	213	112/10/11	31	3	2	5			0	0	0	0	0	0	0	0	0	0	0	0	1	0	0	0	2	2		1	1	1	1	1	0		1	0	0	0	0	0		0	1	0	1	1	0	0	0
	214	112/10/11	31	3	2	7			0	0	0	0	0	0	0	0	0	0	0	0	1	0	0	0	2	1		0	1	0	0	0	0		1	0	0	0	0	0		0	0	1	1	1	1	1	0
	215	112/10/11	62	3	2	45			0	0	0	0	0	0	0	0	0	0	0	0	1	0	0	0	3	1		1	1	0	0	0	0		1	0	0	0	0	0		0	1	1	0	0	0	0	0
	216	112/10/11	26	3	2	4			0	0	0	0	0	0	0	0	0	0	0	0	1	0	0	0	1	2		0	1	0	0	0	0		1	0	0	0	0	0		0	1	0	0	0	0	0	0
	217	112/10/11	30	3	2	7			0	0	0	0	0	0	0	0	0	0	0	0	1	0	0	0	3	1		1	1	1	1	0	0		1	0	0	0	0	0		1	0	0	1	1	0	0	0
	219	112/10/11	32	3	2	10			0	0	0	0	0	0	0	0	0	0	0	0	1	0	0	0	2	2		1	1	1	1	0	0		1	0	0	0	0	0		0	0	1	1	1	0	0	0
	220	112/10/11	31	3	2	6			0	0	0	0	0	0	0	0	0	0	0	0	1	0	0	0	3	3		0	1	0	0	0	0		1	0	0	0	0	0		0	0	1	0	1	0	0	0
	221	112/10/11	25	3	2	3			0	0	0	0	0	0	0	0	0	0	0	0	1	0	0	0	2	2		1	1	1	1	0	0		1	0	0	0	0	0		0	0	1	1	1	0	0	0
	228	112/10/11	29	3	2	4			0	0	0	0	0	0	0	0	0	0	0	0	1	0	0	0	3	3		1	1	0	1	0	0		1	0	0	0	0	0		0	1	0	0	1	1	0	0
	229	112/10/11	31	3	2	9			0	0	0	0	0	0	0	0	0	0	0	0	1	0	0	0	3	2		1	1	0	0	0	0		1	0	0	0	0	0		0	1	0	0	0	0	0	0
	179	112/10/11	29	3	2	6			0	0	0	0	0	0	0	0	0	0	0	0	1	0	0	0	1	3		1	1	1	1	0	0		1	0	0	0	0	0		0	0	1	0	0	1	1	0
	180	112/10/11	31	3	2	4			0	0	0	0	0	0	0	0	0	0	0	0	1	0	0	0	3	2		1	1	0	1	0	0		1	0	0	0	0	0		0	0	0	0	1	0	0	0
	184	112/10/11	29	3	2	0.5			0	0	0	0	0	0	0	0	0	0	0	0	1	0	0	0	3	3		1	1	0	1	1	0		1	0	0	0	0	0		1	1	0	0	0	1	1	0
	205	112/10/11	24	3	2	0.5			0	0	0	0	0	0	0	0	0	0	0	0	1	0	0	0	1	1		1	1	0	0	0	0		1	0	0	0	0	0		0	0	1	1	1	0	0	0
	96	112/10/13	31	4	2	3			0	0	0	0	0	0	0	0	0	0	0	0	1	0	0	0	3	2		1	1	0	1	1	0		1	0	0	0	0	0		0	1	1	1	1	1	1	0
	169	112/10/16	24	3	2	2			0	0	0	0	0	0	0	0	0	0	0	0	1	0	0	0	2	3		0	0	0	0	0	1		1	0	0	0	0	0		0	0	1	0	1	1	0	0
	194	112/10/11	22	3	2	1			0	0	0	0	0	0	0	0	0	0	0	0	1	0	0	0	3	1		1	1	0	0	0	0		1	0	0	0	0	0		0	0	1	1	1	0	0	0
	127	112/10/11	39	3	2	14			0	0	0	0	0	0	0	0	0	0	0	0	1	0	0	0	1	2		1	1	0	0	0	0		1	0	0	0	0	0		1	1	0	1	1	1	0	0
	95	112/10/14	21	3	2	1			0	0	0	0	0	0	0	0	0	0	0	0	1	0	0	0	3	1		1	1	0	0	0	0		1	0	0	0	0	0		1	0	0	0	0	0	0	0
	172	112/10/17	31	3	2	9			0	0	0	0	0	0	0	0	0	0	0	0	1	0	0	0	2	1		1	1	0	0	0	0		1	0	0	0	0	0		0	1	1	0	0	0	0	0
	37	112/10/19	27	3	2	4			0	0	0	0	0	0	0	0	0	0	0	0	1	0	0	0	3	3		1	0	0	0	0	0		1	0	0	0	0	0		0	1	0	1	0	0	0	0
	43	112/10/5	31	3	5	5			0	1	1	0	1	1	0	1	0	0	1	1	0	0	0	0	3	3		1	1	0	0	0	0		1	0	0	0	0	0		0	0	0	0	1	0	0	0
	45	112/10/5	31	3	5	8			0	1	1	0	1	1	0	1	0	0	1	1	0	0	0	0	3	3		1	0	0	0	0	0		1	0	0	0	0	0		0	1	0	0	0	0	1	0
	208	112/10/11	22	3	2	3			0	0	0	0	0	0	0	0	0	0	0	0	1	0	0	0	3	1		1	1	0	1	1	0		1	0	0	0	0	0		0	0	1	0	0	0	0	0
	63	112/10/30	22	3	2	1			0	0	0	0	0	0	0	0	0	0	0	0	1	0	0	0	3	1		1	1	0	0	0	0		1	0	0	0	0	0		0	0	0	0	1	0	0	0
	65	112/10/17	24	3	2	4			0	0	0	0	0	0	0	0	0	0	0	0	1	0	0	0	1	3		1	1	0	1	1	0		1	0	0	0	0	0		1	0	1	0	1	0	0	0
	86	112/10/11	50	3	2	20			0	0	0	0	0	0	0	0	0	0	0	0	1	0	0	0	3	1		1	1	0	0	0	0		1	0	0	0	0	0		0	1	0	0	0	0	0	0
	90	112/10/13	50	3	2	30			0	0	0	0	0	0	0	0	0	0	0	0	1	0	0	0	3	1		0	1	0	0	0	0		1	0	0	0	0	0		0	0	1	0	1	1	0	0
	91	112/10/11	28	3	2	3			0	0	0	0	0	0	0	0	0	0	0	0	1	0	0	0	3	2		1	1	0	0	0	0		1	0	0	0	0	0		0	0	0	0	1	1	0	0
	167	112/10/14	31	3	2	6			0	0	0	0	0	0	0	0	0	0	0	0	1	0	0	0	1	2		1	1	1	0	0	0		1	0	0	0	0	0		0	0	0	0	1	1	1	0
	168	112/10/14	23	3	2	1			0	0	0	0	0	0	0	0	0	0	0	0	1	0	0	0	3	1		1	0	0	0	0	0		1	0	0	0	0	0		0	0	0	1	0	1	0	0
	170	112/10/13	48	3	2	27			0	0	0	0	0	0	0	0	0	0	0	0	1	0	0	0	2	1		1	1	0	1	1	0		1	0	0	0	0	0		0	0	1	0	1	1	0	0
	182	112/10/11	21	3	2	0.5			0	0	0	0	0	0	0	0	0	0	0	0	1	0	0	0	3	2		1	1	0	1	0	0		1	0	0	0	0	0		0	0	0	0	1	0	0	0
	186	112/10/11	33	3	2	9			0	0	0	0	0	0	0	0	0	0	0	0	1	0	0	0	2	1		1	1	1	1	1	0		1	0	0	0	0	0		0	0	1	1	1	1	0	0
	187	112/10/12	45	3	2	15			0	0	0	0	0	0	0	0	0	0	0	0	1	0	0	0	2	2		1	1	1	1	1	0		1	0	0	0	0	0		1	0	1	1	1	0	0	0
	188	112/10/11	25	3	2	1			0	0	0	0	0	0	0	0	0	0	0	0	1	0	0	0	3	3		1	1	0	1	1	0		1	0	0	0	0	0		0	0	0	1	1	0	0	0
	191	112/10/11	34	3	2	10			0	0	0	0	0	0	0	0	0	0	0	0	1	0	0	0	3	3		1	1	0	1	0	0		1	0	0	0	0	0		1	1	1	1	1	1	1	0
	192	112/10/12	22	3	2	1			0	0	0	0	0	0	0	0	0	0	0	0	1	0	0	0	2	1		1	1	0	0	0	0		1	0	0	0	0	0		0	0	0	1	1	0	0	0
	193	112/10/12	48	3	2	25			0	0	0	0	0	0	0	0	0	0	0	0	1	0	0	0	2	1		1	1	0	0	0	0		1	0	0	0	0	0		0	0	1	0	1	1	0	0
	200	112/10/11	38	3	2	15			0	0	0	0	0	0	0	0	0	0	0	0	1	0	0	0	1	1		1	1	0	1	1	0		1	0	0	0	0	0		0	1	1	0	0	0	0	0
	201	112/10/11	22	3	2	1			0	0	0	0	0	0	0	0	0	0	0	0	1	0	0	0	2	1		1	1	0	1	1	0		1	0	0	0	0	0		0	0	1	0	1	1	0	0
	202	112/10/11	52	3	2	33			0	0	0	0	0	0	0	0	0	0	0	0	1	0	0	0	3	3		1	1	1	0	0	0		1	0	0	0	0	0		0	0	1	0	0	0	0	0
	209	112/10/11	22	3	2	1			0	0	0	0	0	0	0	0	0	0	0	0	1	0	0	0	3	3		0	1	0	0	0	0		1	0	0	0	0	0		0	1	1	1	1	1	0	0
	211	112/10/11	45	3	2	17			0	0	0	0	0	0	0	0	0	0	0	0	1	0	0	0	2	2		1	1	1	1	0	0		1	0	0	0	0	0		0	1	0	1	1	0	0	0
	218	112/10/11	44	3	2	18			0	0	0	0	0	0	0	0	0	0	0	0	1	0	0	0	1	2		1	1	1	1	1	0		1	0	0	0	0	0		0	0	0	1	0	0	0	0
	225	112/10/11	24	3	2	1			0	0	0	0	0	0	0	0	0	0	0	0	1	0	0	0	1	3		1	1	0	0	0	0		1	0	0	0	0	0		0	1	0	0	0	0	0	0
	226	112/10/11	48	3	2	30			0	0	0	0	0	0	0	0	0	0	0	0	1	0	0	0	3	3		1	1	0	0	0	0		1	0	0	0	0	0		0	1	0	0	0	0	0	0
	227	112/10/11	25	3	2	1			0	0	0	0	0	0	0	0	0	0	0	0	1	0	0	0	2	3		1	1	0	0	0	0		1	0	0	0	0	0		0	1	0	0	0	1	1	0
	166	112/10/11	30	3	2	5			0	0	0	0	0	0	0	0	0	0	0	0	1	0	0	0	2	1		1	1	0	0	0	0		1	0	0	0	0	0		0	1	1	0	0	0	0	0
	224	112/10/11	31	3	2	6			0	0	0	0	0	0	0	0	0	0	0	0	1	0	0	0	2	2		1	1	0	0	1	0		1	0	0	0	0	0		0	0	1	1	1	1	0	0
	105	112/10/11	41	3	2	6			0	0	0	0	0	0	0	0	0	0	0	0	1	0	0	0	2	2		1	1	0	0	0	0		1	0	0	0	0	0		1	1	1	1	1	1	1	0
	203	112/10/11	31	3	2	4			0	0	0	0	0	0	0	0	0	0	0	0	1	0	0	0	3	1		1	0	0	0	0	0		1	0	0	0	0	0		1	0	0	0	0	0	0	0
	222	112/10/11	44	3	2	20			0	0	0	0	0	0	0	0	0	0	0	0	1	0	0	0	2	2		1	1	0	0	1	0		1	0	0	0	0	0		0	0	1	1	1	1	0	0
	223	112/10/11	31	3	2	5			0	0	0	0	0	0	0	0	0	0	0	0	1	0	0	0	3	3		1	1	0	0	0	0		1	0	0	0	0	0		0	0	0	0	0	0	1	0
	162	112/10/23	26	2	1	1			1	0	0	0	0	0	0	0	0	0	0	0	0	0	0	0	1	1		1	1	0	0	0	0		1	0	0	0	0	0		1	0	0	0	1	0	0	0
	163	112/10/23	45	3	1	22			1	0	0	0	0	0	0	0	0	0	0	0	0	0	0	0	2	1		1	1	1	0	0	0		1	0	0	0	0	0		0	1	1	0	1	0	0	0
	161	112/10/24	41	3	1	10			1	0	0	0	0	0	0	0	0	0	0	0	0	0	0	0	2	2		1	0	0	0	0	0		1	0	0	0	0	0		0	0	0	0	1	0	0	0
	165	112/10/23	31	3	1	2			1	0	0	0	0	0	0	0	0	0	0	0	0	0	0	0	2	1		1	1	0	0	0	0		1	0	0	0	0	0		1	0	1	0	0	0	0	0
	159	112/10/24	55	3	1	25			1	0	0	0	0	0	0	0	0	0	0	0	0	0	0	0	2	1		1	1	1	1	1	0		1	0	0	0	0	0		1	0	1	0	1	0	0	0
	160	112/10/24	35	3	1	3			1	0	0	0	0	0	0	0	0	0	0	0	0	0	0	0	1	1		1	1	0	1	0	0		1	0	0	0	0	0		0	0	1	0	1	0	0	0
	164	112/10/23	47	4	1	21			1	0	0	0	0	0	0	0	0	0	0	0	0	0	0	0	2	1		1	1	1	1	1	0		1	0	0	0	0	0		0	0	1	1	1	0	0	0
	64	112/10/11	31	3	2	5			0	0	0	0	0	0	0	0	0	0	0	0	1	0	0	0	3	3		0	0	0	0	0	1		1	0	0	0	0	0		0	0	0	0	0	0	1	0
	175	112/10/11	45	3	2	20			0	0	0	0	0	0	0	0	0	0	0	0	1	0	0	0	3	1		1	1	0	1	1	0		1	0	0	0	0	0		0	0	0	0	0	0	0	1
	176	112/10/11	23	3	2	3			0	0	0	0	0	0	0	0	0	0	0	0	1	0	0	0	3	1		1	1	0	0	0	0		1	0	0	0	0	0		1	1	0	0	1	0	0	0
	177	112/10/11	54	3	2	29			0	0	0	0	0	0	0	0	0	0	0	0	1	0	0	0	2	3		1	1	1	0	0	1		1	0	0	0	0	0		0	1	0	0	1	1	0	0
	185	112/10/11	23	3	2	1			0	0	0	0	0	0	0	0	0	0	0	0	1	0	0	0	3	3		1	1	0	0	0	0		1	0	0	0	0	0		1	1	1	1	1	1	1	0
	206	112/10/11	24	3	2	2			0	0	0	0	0	0	0	0	0	0	0	0	1	0	0	0	3	2		0	1	0	1	0	0		1	0	0	0	0	0		0	0	0	1	0	0	0	0
	231	112/11/10	31	3	5	1			0	1	1	0	1	1	0	1	0	0	1	1	0	0	0	0	1	2		1	1	0	0	0	0		1	0	0	0	0	0		0	1	0	1	0	0	0	0
	232	112/11/8	27	3	3	5			0	1	1	0	1	1	0	0	0	0	0	0	1	0	0	0	1	2		1	0	0	0	0	0		1	0	0	0	0	0		0	0	0	1	1	0	0	0
	233	112/11/3	28	3	4	3			0	1	1	0	1	1	0	1	0	0	0	1	0	1	0	0	2	2		1	0	0	0	0	0		1	0	0	0	0	0		0	0	1	0	0	0	0	0
	234	112/11/9	26	3	4	4			0	1	1	0	1	1	0	1	0	0	0	1	0	1	0	0	2	2		1	0	0	0	0	0		1	0	0	0	0	0		0	0	1	0	0	0	0	0
	235	112/11/9	24	3	4	2			0	1	1	0	1	1	0	1	0	0	0	1	0	1	0	0	2	2		1	0	0	0	0	0		1	0	0	0	0	0		0	0	0	1	1	0	0	0
	236	112/11/9	26	3	3	5			0	1	1	0	1	1	0	0	0	0	0	0	1	0	0	0	3	3		1	0	0	0	0	0		1	0	0	0	0	0		1	0	0	0	0	0	0	0
	237	112/11/8	25	3	3	3			0	1	1	0	1	1	0	0	0	0	0	0	1	0	0	0	3	1		1	0	0	0	0	0		1	0	0	0	0	0		0	0	0	0	1	1	0	0
[truncated: 30 more columns]
